# Supplementary material for: Complex Actions of FKBP12 on RyR1 Ion Channel Activity Consistent with Negative Co-Operativity in FKBP12 Binding to the RyR1 Tetramer
Source: Cells. 2025 Jan 21;14(3):157. doi: 10.3390/cells14030157 (PMC11817637; doi:10.3390/cells14030157)
Supplement: Supplementary file 1 [file cells-14-00157-s001.zip]

Archive with 1 entries (1 files):
- cells-3415379-supplementary-final.pdf
